# Supplementary material for: Do Post-Translational Modifications Influence Protein Aggregation in Neurodegenerative Diseases: A Systematic Review
Source: Brain Sci. 2020 Apr 11;10(4):232. doi: 10.3390/brainsci10040232 (PMC7226274; doi:10.3390/brainsci10040232)
Supplement: Supplementary file 1 [file brainsci-10-00232-s001.zip]

Archive with 2 entries (2 files):
- Supplementary Data S1.docx
- Supplementary Data S2.docx
